# Supplementary material for: Genome-Wide Characterization of Glyceraldehyde-3-Phosphate Dehydrogenase Genes and Their Expression Profile under Drought Stress in Quercus rubra
Source: Plants (Basel). 2024 Aug 20;13(16):2312. doi: 10.3390/plants13162312 (PMC11360533; doi:10.3390/plants13162312)
Supplement: Supplementary file 1 [file plants-13-02312-s001.zip]

Archive with 1 entries (1 files):
- plants-3133617-supplementary.xlsx
