# Supplementary material for: Genome-Wide Characterization of Glyceraldehyde-3-Phosphate Dehydrogenase Genes and Their Expression Profile under Drought Stress in Quercus rubra
Source: Plants (Basel). 2024 Aug 20;13(16):2312. doi: 10.3390/plants13162312 (PMC11360533; doi:10.3390/plants13162312)
Supplement: Supplementary file 1 [file plants-13-02312-s001.zip › plants-3133617-supplementary.xlsx]

## Sheet: Table S1
Supplementary Table S1 : Subcellular localization of QrGAPDHs and the number of proteins present in each organelle
GeneID	GeneID	Chloroplast	Choloroplast-Mitochondria	Cytoplasm	Mitochondria	Peroxisomes	Golgi	Similar
QrGAPDH01	Qurub.02G092000.1	9.5	7.5	0	4.5	0	0	G3PB_PEA of class chlo
QrGAPDH02	Qurub.02G267800.1	6.5	4	6	0	1	0	G3PA_PEA of class chlo
QrGAPDH03	Qurub.02G290300.1	0	0	14	0	0	0	similar to seq G3PC_ANTMA of class cyto
QrGAPDH04	Qurub.03G152000.1	11.5	6.5	2	0	0	0	G3PA_PEA of class chlo
QrGAPDH05	Qurub.03G152000.2	8.5	5	5	0	0	0
QrGAPDH06	Qurub.03G172800.1	3	0	10	1	0	0
QrGAPDH07	Qurub.03G172800.2	2	0	0	12	0	0
QrGAPDH08	Qurub.04G246900.1	0	0	13	0	0	1
QrGAPDH09	Qurub.04G246900.2	0	0	14	0	0	0
QrGAPDH10	Qurub.10G209800.1	0	0	14	0	0	0	G3PC_DIACA of class cyto
QrGAPDH11	Qurub.M162000.1	0	0	14	0	0	0	G3PC_ARATH of class cyto
QrGAPDH12	Qurub.M162000.2	0	0	14	0	0	0	G3PC_ARATH of class cyto
QrGAPDH13	Qurub.M241600.1	0	0	14	0	0	0

## Sheet: Table S2
Supplementary Table S2 : Chromosome mapping of QrGAPDH genes, their location, and orientation
GeneNames	GeneID	Chromosome	From	To	Orientation
QrGAPDH01	Qurub.02G092000.1	LG2	14913810	14917543	-
QrGAPDH02	Qurub.02G267800.1	LG2	58864403	58868039	+
QrGAPDH03	Qurub.02G290300.1	LG3	27544281	27553104	+
QrGAPDH04	Qurub.03G152000.1	LG3	37950419	37954058	+
QrGAPDH05	Qurub.03G152000.2	LG3	37950419	37954058	+
QrGAPDH06	Qurub.03G172800.1	LG3	43200079	43203763	-
QrGAPDH07	Qurub.03G172800.2	LG3	43200079	43203763	-
QrGAPDH08	Qurub.04G246900.1	LG4	66423598	66445539	+
QrGAPDH09	Qurub.04G246900.2	LG4	66423598	66427215	+
QrGAPDH10	Qurub.10G209800.1	LG10	52788108	52793056	+
QrGAPDH11	Qurub.M162000.1	scaffold_646	19966	23659	+
QrGAPDH12	Qurub.M162000.2	scaffold_646	19966	23659	+
QrGAPDH13	Qurub.M241600.1	scaffold_1625	14124	18729	-

## Sheet: Table S3
Supplementary Table S3 : List of QrGAPDHs detected in Quercus rubra through the HMMER approach and NR-based GO annotation using BLAST2GO
			Gp_dh_N (425440)			Gp_dh_C (450418)				BLAST		Sequence			GO annotation
ID	General Name tag	Type	From	To	Length	From	To	Length	Description	Nr	Gene Symbol	Genomic sequence	nt sequence	aa sequence	Annotation GO ID	Annotation GO Term	Annotation GO Category
Qurub.02G092000.1	QrGAPDH01	Qurub.02G092000.1[Qurub.02G092000.1]	244	401	157	86	188	102	Glyceraldehyde 3-Phosphate Dehydrogenase	NP_174996	GAPB	AAAAAACAGGCTAGCTTTTTTAATTAATGAATTATTGTTTCATATAACTCATACTGACAATCAATATTTTGATAGACCATTGCCACTTCAGAGAAATTGCTTGAAATGTTATTCTTTGATAATTTTGTTCCTCTCCTCAAACGTCATTACAAAATAAACATATGAAGATAATGAGCATTGAAAGCCTTGATCCTATACAATTAGCCAAAAAGATGCAGCAATTTAAGCTTCATAGACTCTGCACTCCTCATCAGCTGGGTTTGCCTTGCAGAAGTCCTCTAATGGATCTCCGCTACCTGCAAAAGCTGAACCTGGCCACCTTAATGCTACCAAATGAGCCAAATCAACGACCCTTTGGCTGCAAACAACACAAAAGTCAGGTCATAATCAAAGTTACAC…	ATGGCCAGCCATGCAGCTCTAGCTTCTTCAAGAATTCCAACCAAATCAAGGCTTCCCTCCAAGAATTTCCACTCTTTCCCAACCCAATGCTCCTCTAAGAGGCTGGAAGTAGCTGAGTTCTCTGGGCTAAGATCCAGTACATGTTTGACCTACTCCAAGAATGCTAGAGGGGCATCCTTCTTTGATGTTGTGGCTGCCCAACTTACTCCCAAGACAACAGGATCAGCTCCAGTTAGGGGAGAAACAGTGGCCAAACTGAAGGTAGCAATCAACGGATTTGGACGTATTGGCAGGAACTTCCTCCGATGCTGGCATGGGCGCAAAAACTCACCCCTTGATGTTATCGTTGTCAATGACAGTGGTGGTGTCAAGAATGCTTCACATCTGCTAAAGTATGAC…	MASHAALASSRIPTKSRLPSKNFHSFPTQCSSKRLEVAEFSGLRSSTCLTYSKNARGASFFDVVAAQLTPKTTGSAPVRGETVAKLKVAINGFGRIGRNFLRCWHGRKNSPLDVIVVNDSGGVKNASHLLKYDSMLGTFKADVKILDNNTITVDGKPVKVVSSRDPLKLPWAELGIDIVIEGTGVFVDGPGAGKHIQAGAKKVIITAPAKGADIPTYVVGVNEKDYSHEVANIVSNASCTTNCLAPFVKVLDEEFSIVKGTMTTTHSYTGDQRLLDASHRDLRRARAAALNIVPTSTGAAKAVSLVLPQLKGKLNGIALRVPTPNVSVVDLVINVAKKGISAEDVNGAFRKAAEGPLKGILDVCDVPLVSVDFRCTDVSSTIDSSLTMVMGDDMVKVVA…	GO:0004365 (MF);GO:0006006 (BP);GO:0050661 (MF);GO:0051287 (MF)	glyceraldehyde-3-phosphate dehydrogenase (NAD+) (phosphorylating) activity;glucose metabolic process;NADP binding;NAD binding	Molecular Function;Biological Process;Molecular Function;Molecular Function
Qurub.02G267800.1	QrGAPDH02	Qurub.02G267800.1[Qurub.02G267800.1]	224	380	156	68	171	103	Glyceraldehyde 3-Phosphate Dehydrogenase	NP_001321059	GAPA-2	AGCAGAGGACACAAGAAATCAGCTACCACAACCATTCGTTGAAAGAGGGCTATCCAAAATCTCATCCTCTCATTGTTTCCCAAACGTCCACACCGTAACCTCTTCTGCTACTTACTAATAAGATAATGCAACGTTGACGGTCATGGTTTTTGCTACTCGTAGTAGTTCTACTACTTGTGCTGCAGCAGCCACGCTTTTTTAATTTACTACTATACATTAATTCTCGCTTTGGCTGCCAACCATGGCTTCGGCTACTCTTTCTGTAGCCAAACCATCTCTTCAGGTTCATGCGCCTCTCTCTCTCTCTCTCTCTCTCTATCTCTCTCTCTCTCTTCAAATATATAAGAAAGAATACAATATACTTGTTCGTTAATCCAAAACAAAAAAAATAAGAAAACA…	ATGGCTTCGGCTACTCTTTCTGTAGCCAAACCATCTCTTCAGGCAAATGGAAAAGGATTTGCAGAATTCTCAGGCCTACGCAACTCATCAGCTTGCCTTTCCTTTGGGAGGAAAAGCTCAGATGACATCTTTTCAATCGTCGCTATCCAGACACAAGCTGCTGGAAGTGGAGGATACAGGAGAGGGGTAGTGGAAGCGAAGCTAAAGGTGGCCATAAATGGGTTCGGTAGAATAGGCAGAAATTTCTTGAGGTGCTGGCATGGCCGCAAGGACTCCCCTTTGGATGTCATTGCCATCAATGACACTGGAGGTGTGAAGCAGGCATCCCACCTCCTCAAGTACGACTCCACCCTCGGCATCTTCGACGCTGATGTCAAGCCTTCTGGCGACAAAGCCATC…	MASATLSVAKPSLQANGKGFAEFSGLRNSSACLSFGRKSSDDIFSIVAIQTQAAGSGGYRRGVVEAKLKVAINGFGRIGRNFLRCWHGRKDSPLDVIAINDTGGVKQASHLLKYDSTLGIFDADVKPSGDKAISVDGKIIKVVSNRNPVDLPWKDLEIDLVIEGTGVFVDREGAGKHIQAGAKKVLITAPGKGDIPTYVVGVNADAYNPAEAIISNASCTTNCLAPFVKVLDQKFGIIKGTMTTTHSYTGDQRLLDASHRDLRRARAAALNIVPTSTGAAKAVALVLPSLKGKLNGIALRVPTPNVSVVDLVVQVSKKTFAEEVNAAFRESAEKELNGILSVCDEPLVSVDFRCTDVSSTVDSSLTLVMGDDMVKVIAWYDNEWGYSQRVVDLAHIVAD…	GO:0004365 (MF);GO:0006006 (BP);GO:0050661 (MF);GO:0051287 (MF)	glyceraldehyde-3-phosphate dehydrogenase (NAD+) (phosphorylating) activity;glucose metabolic process;NADP binding;NAD binding	Molecular Function;Biological Process;Molecular Function;Molecular Function
Qurub.02G290300.1	QrGAPDH03	Qurub.02G290300.1[Qurub.02G290300.1]	159	316	157	4	107	103	Glyceraldehyde 3-Phosphate Dehydrogenase	NP_172801	GAPC2	GGAAATAAGATAATTAATAATCATATCTTATGGGAAAACACAAGTCAAGAAAGAAGGGGTGATACAATGACACCAAATTTAAAATAGACACATGGTATATAACCATCCTCATATCAATTATTCCAAAACATTTCTGTACCTTACAAAAATTAAGCTGCAAACTATGCAAAAGGAAATGGAAGGTGTAAAACATGGTGATTGTCTAGACTCCAACACAACTCATTGAACGGAGGCAATGTGTCGGATCAAATCAATAACACGTGAGCTGCAACAAAACAAAACCACTTCAGAAAGTAATCTCAAAAGTAAAACAAAGATAGCTGGAAATTTAATCTGCCAAAATAGGTTGGGGCAAGCAAGATAGTGAACAACTAAGAACTAACATTGCAGAGAAAAATA…	ATGGGGAAGATTAAGATTGGGATCAATGGATTTGGAAGAATCGGGCGTTTGGTGGCTAGGGTGGCTCTAGAGAGAGATGATGTTGAACTCGTCGCTATTAATGATCCTTTCATCACCACTGATTACATGACCTACATGTTTAAGTATGACACTGTTCACGGCCAATGGAAGCACCAAGAACTCAAGGTTAAGGACTCTAAGACTCTTCTTTTTGGTGACAGGCCAGTTGCTACTTTTGGTATCAGGAACCCTGAAGAGATCCCATGGGGTGAGGCTGGAGCCGAATTTGTTGTTGAGTCCACTGGAGTTTTCACTGACAAGGAAAAAGCCGCTGCCCACTTGAAGGCTGGTGCTAAGAAGGTAATTATTTCTGCACCGAGTAAGGATGCTCCCATGTTC…	MGKIKIGINGFGRIGRLVARVALERDDVELVAINDPFITTDYMTYMFKYDTVHGQWKHQELKVKDSKTLLFGDRPVATFGIRNPEEIPWGEAGAEFVVESTGVFTDKEKAAAHLKAGAKKVIISAPSKDAPMFVVGVNENDYKPELDIVSNASCTTNCLAPLAKVIHDRFGIVEGLMTTVHSITATQKTVDGPSMKDWRGGRAASFNIIPSSTGAAKAVGKVLPSLNGKLTGMAFRVPTVNVSVVDLTVRLEKKASYGEIKAAIKEESEGKLKGILGYTEEDVVSTDFVGDSRSSIFDAKAGIALNDNFVKLVSWYDNEWGYSSRVIDLIRHIASVQ*	GO:0004365 (MF);GO:0005829 (CC);GO:0006006 (BP);GO:0006096 (BP);GO:0050661 (MF);GO:0051287 (MF)	glyceraldehyde-3-phosphate dehydrogenase (NAD+) (phosphorylating) activity;cytosol;glucose metabolic process;glycolytic process;NADP binding;NAD binding	Molecular Function;Cellular Component;Biological Process;Biological Process;Molecular Function;Molecular Function
Qurub.03G152000.1	QrGAPDH05	Qurub.03G152000.1[Qurub.03G152000.1]	226	382	156	70	173	103	Glyceraldehyde 3-Phosphate Dehydrogenase	NP_001321059	GAPA-2	TAATCTCATCCTCACCCATATTATCTTTCCCCTGCACTCCACCTCATCATTTTAAAACACACATTTGCCACTAGACCTGCTGCTGCTGCTAGCAATCCATGGCTTCTTCTGCTACTCTCTCTGTGGCTAAGCCATCTCTCAAGGTCTCTTTAGTTACACTCTCTATTGTTGTTAATTCCTCTTCTTGGGAAAGCATTGGTGCCTTTTACATTAGCATTATTTTATGCTATGTTTTGTAATATTCGCGCGCACTGACATATATAAATTAGTTTCTTTCTTTGTTCAGGTCCACAGTCAGGGGTTCTCTGAATTCTCTGGTCTTCGCAGTTCATCAGCTTCTCTTCCATTTGCTCGCAAGTCCTCCGAAGACTTGTTCTCTGTTATTGCCTTCCAGACCTC…	ATGGCTTCTTCTGCTACTCTCTCTGTGGCTAAGCCATCTCTCAAGGTCCACAGTCAGGGGTTCTCTGAATTCTCTGGTCTTCGCAGTTCATCAGCTTCTCTTCCATTTGCTCGCAAGTCCTCCGAAGACTTGTTCTCTGTTATTGCCTTCCAGACCTCTGCTGTTGGTGGGAATGAAGGTTACAGGAGAGGAGTAGTGGAAGCGAAGCTGAAGGTAGCAATCAATGGGTTTGGGAGAATCGGAAGGAACTTCCTGAGATGTTGGCACGGCAGGAAGGACTCGCCATTGGATGTCATCGCCATCAACGACACAGGAGGTGTCAAGCAGGCCTCCCATCTTCTCAAGTACGACTCCACCCTTGGCATCTTTGATGCAGATGTCAAGCCCTCCGGTGACAGG…	MASSATLSVAKPSLKVHSQGFSEFSGLRSSSASLPFARKSSEDLFSVIAFQTSAVGGNEGYRRGVVEAKLKVAINGFGRIGRNFLRCWHGRKDSPLDVIAINDTGGVKQASHLLKYDSTLGIFDADVKPSGDRAISVDGKIIKVVSDRNPANLPWKDLEIDLVIEGTGVFVDREGAGRHLQAGAKKVLITAPGKGDIPTYVVGVNADAYSHAETIISNASCTTNCLAPFVKVLDQKFGIIKGTMTTTHSYTGDQRLLDASHRDLRRARAAALNIVPTSTGAAKAVALVLPSLKGKLNGIALRVPTPNVSVVDLVVQVSKKTFAEEVNAAFRESADTELKGILSVCDEPLVSVDFRCTDVSSTVDSSLTLVMGDDMVKVIAWYDNEWGYSQRVVDLADIV…	GO:0004365 (MF);GO:0006006 (BP);GO:0050661 (MF);GO:0051287 (MF)	glyceraldehyde-3-phosphate dehydrogenase (NAD+) (phosphorylating) activity;glucose metabolic process;NADP binding;NAD binding	Molecular Function;Biological Process;Molecular Function;Molecular Function
Qurub.03G152000.2	QrGAPDH06	Qurub.03G152000.2[Qurub.03G152000.2]	70	173	103	226	341	115	Glyceraldehyde 3-Phosphate Dehydrogenase	NP_001321059	GAPA-2	TAATCTCATCCTCACCCATATTATCTTTCCCCTGCACTCCACCTCATCATTTTAAAACACACATTTGCCACTAGACCTGCTGCTGCTGCTAGCAATCCATGGCTTCTTCTGCTACTCTCTCTGTGGCTAAGCCATCTCTCAAGGTCTCTTTAGTTACACTCTCTATTGTTGTTAATTCCTCTTCTTGGGAAAGCATTGGTGCCTTTTACATTAGCATTATTTTATGCTATGTTTTGTAATATTCGCGCGCACTGACATATATAAATTAGTTTCTTTCTTTGTTCAGGTCCACAGTCAGGGGTTCTCTGAATTCTCTGGTCTTCGCAGTTCATCAGCTTCTCTTCCATTTGCTCGCAAGTCCTCCGAAGACTTGTTCTCTGTTATTGCCTTCCAGACCTC…	ATGGCTTCTTCTGCTACTCTCTCTGTGGCTAAGCCATCTCTCAAGGTCCACAGTCAGGGGTTCTCTGAATTCTCTGGTCTTCGCAGTTCATCAGCTTCTCTTCCATTTGCTCGCAAGTCCTCCGAAGACTTGTTCTCTGTTATTGCCTTCCAGACCTCTGCTGTTGGTGGGAATGAAGGTTACAGGAGAGGAGTAGTGGAAGCGAAGCTGAAGGTAGCAATCAATGGGTTTGGGAGAATCGGAAGGAACTTCCTGAGATGTTGGCACGGCAGGAAGGACTCGCCATTGGATGTCATCGCCATCAACGACACAGGAGGTGTCAAGCAGGCCTCCCATCTTCTCAAGTACGACTCCACCCTTGGCATCTTTGATGCAGATGTCAAGCCCTCCGGTGACAGG…	MASSATLSVAKPSLKVHSQGFSEFSGLRSSSASLPFARKSSEDLFSVIAFQTSAVGGNEGYRRGVVEAKLKVAINGFGRIGRNFLRCWHGRKDSPLDVIAINDTGGVKQASHLLKYDSTLGIFDADVKPSGDRAISVDGKIIKVVSDRNPANLPWKDLEIDLVIEGTGVFVDREGAGRHLQAGAKKVLITAPGKGDIPTYVVGVNADAYSHAETIISNASCTTNCLAPFVKVLDQKFGIIKGTMTTTHSYTGDQRLLDASHRDLRRARAAALNIVPTSTGAAKAVALVLPSLKGKLNGIALRVPTPNVSVVDLVVQVSKKTFAEEVNAAFRESADTELKEVKILER*	GO:0004365 (MF);GO:0006006 (BP);GO:0050661 (MF);GO:0051287 (MF)	glyceraldehyde-3-phosphate dehydrogenase (NAD+) (phosphorylating) activity;glucose metabolic process;NADP binding;NAD binding	Molecular Function;Biological Process;Molecular Function;Molecular Function
Qurub.03G172800.1	QrGAPDH07	Qurub.03G172800.1[Qurub.03G172800.1]	163	277	114	8	111	103	Glyceraldehyde 3-Phosphate Dehydrogenase	NP_172801	GAPC2	TAGATTTTGGTTCGTTTTGAATTAAGTCAGATTAAACTGGAACAGCTCTATTAAAAACGAATTGCAGCAAATAAATCGGAACAGCATGAACTCAGTTATATAAAAACCATCTAATGCTTATATTTAGCTTATATTATTCCACTACGAATTCTCTTTTAATCTCTTTTAATTGACACAAGAAAACCTCATGAACAAAACAAAACAAAACAAAACAACCACCTGAGACCAGCGGCAATGCAGCAGGGTTTAAGTGTTTAACAGAATTCAAAAAGACTCAGGTTTATTCCAAACTCCAAATAAAGTGACACATAGCTAAACTCTAGACTCAACAAAAACATAAAAGATAGCCCTTTGTTTTTGTTGAGAAAACATAAAAAGATAGTCTTGAATAGTCAGTTC…	ATGGCAGCATCATGCAAGAAGATCAAGATCGGAATCAACGGTTTCGGAAGGATTGGTCGTTTGGTTGCGAGAGTTGCTCTTCAGAGAGACGATGTTGAACTCGTCGCTGTTAACGATCCATTCATCAACACTGACTACATGACATATATGTTCAAGTACGACACCGTTCACGGTCAATGGAAGCACCACGAGTTGAAGGTGAAGGACGAGAAGACCCTTCTCTTCGGCGAGAAACCCGTCACTGTTTTTGGAATCAGGAACCCAGAAGAGATCCCATGGGGAAAGGTTGGAGCCGACTTTGTGGTTGAATCTACCGGTGTTTTTACCGACAAGGAAAAGGCCGCTGCCCATTTGAAGGGTGGTGCTAAGAAGGTTGTGATCTCTGCTCCCAGCAAAGAT…	MAASCKKIKIGINGFGRIGRLVARVALQRDDVELVAVNDPFINTDYMTYMFKYDTVHGQWKHHELKVKDEKTLLFGEKPVTVFGIRNPEEIPWGKVGADFVVESTGVFTDKEKAAAHLKGGAKKVVISAPSKDAPMFVVGVNEKEYKPELDIVSNASCTTNCLAPLAKVINDRFGIVEGLMTTVHSITATQKTVDGPSSKDWRGGRAASFNIIPSSTGAAKAVGKVLPQLNGKLTGMAFRVPTVDVSVVDLTVRLEKKASYEEIKKAIKEESRASLRVSWDTLKTMWCLPTSLVTAGLAYLTPRLELH*	GO:0006006 (BP);GO:0016620 (MF);GO:0050661 (MF);GO:0051287 (MF)	glucose metabolic process;oxidoreductase activity, acting on the aldehyde or oxo group of donors, NAD or NADP as acceptor;NADP binding;NAD binding	Biological Process;Molecular Function;Molecular Function;Molecular Function
Qurub.03G172800.2	QrGAPDH08	Qurub.03G172800.2[Qurub.03G172800.2]	162	276	114	7	110	103	Glyceraldehyde 3-Phosphate Dehydrogenase	NP_172801	GAPC2	TAGATTTTGGTTCGTTTTGAATTAAGTCAGATTAAACTGGAACAGCTCTATTAAAAACGAATTGCAGCAAATAAATCGGAACAGCATGAACTCAGTTATATAAAAACCATCTAATGCTTATATTTAGCTTATATTATTCCACTACGAATTCTCTTTTAATCTCTTTTAATTGACACAAGAAAACCTCATGAACAAAACAAAACAAAACAAAACAACCACCTGAGACCAGCGGCAATGCAGCAGGGTTTAAGTGTTTAACAGAATTCAAAAAGACTCAGGTTTATTCCAAACTCCAAATAAAGTGACACATAGCTAAACTCTAGACTCAACAAAAACATAAAAGATAGCCCTTTGTTTTTGTTGAGAAAACATAAAAAGATAGTCTTGAATAGTCAGTTC…	ATGGCATCATGCAAGAAGATCAAGATCGGAATCAACGGTTTCGGAAGGATTGGTCGTTTGGTTGCGAGAGTTGCTCTTCAGAGAGACGATGTTGAACTCGTCGCTGTTAACGATCCATTCATCAACACTGACTACATGACATATATGTTCAAGTACGACACCGTTCACGGTCAATGGAAGCACCACGAGTTGAAGGTGAAGGACGAGAAGACCCTTCTCTTCGGCGAGAAACCCGTCACTGTTTTTGGAATCAGGAACCCAGAAGAGATCCCATGGGGAAAGGTTGGAGCCGACTTTGTGGTTGAATCTACCGGTGTTTTTACCGACAAGGAAAAGGCCGCTGCCCATTTGAAGGGTGGTGCTAAGAAGGTTGTGATCTCTGCTCCCAGCAAAGATGCA…	MASCKKIKIGINGFGRIGRLVARVALQRDDVELVAVNDPFINTDYMTYMFKYDTVHGQWKHHELKVKDEKTLLFGEKPVTVFGIRNPEEIPWGKVGADFVVESTGVFTDKEKAAAHLKGGAKKVVISAPSKDAPMFVVGVNEKEYKPELDIVSNASCTTNCLAPLAKVINDRFGIVEGLMTTVHSITATQKTVDGPSSKDWRGGRAASFNIIPSSTGAAKAVGKVLPQLNGKLTGMAFRVPTVDVSVVDLTVRLEKKASYEEIKKAIKEESRASLRVSWDTLKTMWCLPTSLVTAGLAYLTPRLELH*	GO:0006006 (BP);GO:0016620 (MF);GO:0050661 (MF);GO:0051287 (MF)	glucose metabolic process;oxidoreductase activity, acting on the aldehyde or oxo group of donors, NAD or NADP as acceptor;NADP binding;NAD binding	Biological Process;Molecular Function;Molecular Function;Molecular Function
Qurub.04G246900.1	QrGAPDH09	Qurub.04G246900.1[Qurub.04G246900.1]	237	394	157	84	184	100	Glyceraldehyde 3-Phosphate Dehydrogenase	NP_173080	GAPCP-2	TGGCAGCTTCTACGGCTTCTTTCATCGAGGCCTCTTCTTCACTGTCCGATCAGTTTTCCAAGGCCACTGCTACTGAAATACCTCCTACAGTTCCAAGTATGAATGCAAATTACACAAATTATTTGTATTTTAAATTTCTCTGTGATGTATTAGTGATTTTGTGCTTGTTGGTGGTGCTCACTTTTATGTTTATTTGTTTAGGATCAAGGACTGGTGGGAAGGCAAGGATTGGAATCAACGGTATGTTTTCCTATGAGTACTGTTGTTATGTTCTGTTTTGGTTTTTAGAAATACAGTGGTTTGCAGGTTGATAATGTAAGTTAAAGCATATTTAAAACTGTTTTTGTTTGTTTTTTTTGTTTGTAGTTGTAGGGTTATGCATTAATTAAATGAATATTT…	ATGGCAGCTTCTACGGCTTCTTTCATCGAGGCCTCTTCTTCACTGTCCGATCAGTTTTCCAAGGTTTCAAGCATCAGTTTCAGTCGCAACCTCAACTCGTTGAAACACCAATCTAGCCTTTTCGGTACCTCTGTTTCCAGTGGCTCATCTTCCTTACAGACATGTAGTGTGAGGAGCGTCCAGCCCGTTAAGGCCACTGCTACTGAAATACCTCCTACAGTTCCAAGATCAAGGACTGGTGGGAAGGCAAGGATTGGAATCAACGGTTTTGGTCGGATTGGAAGGTTGGTACTTCGAGTTGCAATCTCCAGGGATGATATTGACGTTGTAGCGGTCAATGATCCTTTTATTGATGCTAAGTACATGGCATACATGTTTAAGTATGACTCTACTCATAGA…	MAASTASFIEASSSLSDQFSKVSSISFSRNLNSLKHQSSLFGTSVSSGSSSLQTCSVRSVQPVKATATEIPPTVPRSRTGGKARIGINGFGRIGRLVLRVAISRDDIDVVAVNDPFIDAKYMAYMFKYDSTHRVFKGTIQVLDDSTLEINGKQIKVVNKRDPAEIPWGDFGADYVVESSGVFTTIEKASAHKKGGAKKVVISAPSADAPMFVVGVNEKTYNPNMDIVSNASCTTNCLAPLAKVVDEEFGIIEGLMTTVHATTATQKTVDGPSMKDWRGGRGAAQNIIPSSTGAAKAVGKVLPQLNGKLTGMAFRVPTPNVSVVDLTCRLEKSASYEDVKAAIKYASEGPLKGILGYTDEDVVSNDFVGDSRSSIFDAKAGIGLNNSFMKLVSWYDNEWG…	GO:0004514 (MF);GO:0006006 (BP);GO:0009435 (BP);GO:0016620 (MF);GO:0050661 (MF);GO:0051287 (MF)	nicotinate-nucleotide diphosphorylase (carboxylating) activity;glucose metabolic process;NAD biosynthetic process;oxidoreductase activity, acting on the aldehyde or oxo group of donors, NAD or NADP as acceptor;NADP binding;NAD binding	Molecular Function;Biological Process;Biological Process;Molecular Function;Molecular Function;Molecular Function
Qurub.04G246900.2	QrGAPDH10	Qurub.04G246900.2[Qurub.04G246900.2]	41	141	100	194	272	78	Glyceraldehyde 3-Phosphate Dehydrogenase	NP_173080	GAPCP-2	TGGCAGCTTCTACGGCTTCTTTCATCGAGGCCTCTTCTTCACTGTCCGATCAGTTTTCCAAGGCCACTGCTACTGAAATACCTCCTACAGTTCCAAGTATGAATGCAAATTACACAAATTATTTGTATTTTAAATTTCTCTGTGATGTATTAGTGATTTTGTGCTTGTTGGTGGTGCTCACTTTTATGTTTATTTGTTTAGGATCAAGGACTGGTGGGAAGGCAAGGATTGGAATCAACGGTATGTTTTCCTATGAGTACTGTTGTTATGTTCTGTTTTGGTTTTTAGAAATACAGTGGTTTGCAGGTTGATAATGTAAGTTAAAGCATATTTAAAACTGTTTTTGTTTGTTTTTTTTGTTTGTAGTTGTAGGGTTATGCATTAATTAAATGAATATTT…	ATGGCAGCTTCTACGGCTTCTTTCATCGAGGCCTCTTCTTCACTGTCCGATCAGTTTTCCAAGGCCACTGCTACTGAAATACCTCCTACAGTTCCAAGATCAAGGACTGGTGGGAAGGCAAGGATTGGAATCAACGGTTTTGGTCGGATTGGAAGGCTGGTACTTCGAGTTGCAATCTCCAGGGATGATATTGACGTTGTAGCAGTCAATGATCCTTTTATTGATGCTAAGTACATGGCATACATGTTTAAGTACGACTCTACTCATGGAGTTTTCAAGGGAACAATCCAGGCCCTGGATAACTCTACTTTGGAAATTAATGGGAAACAGATTAAAGTTGTAAGTAAAAGGGACCCAGCTGAGATTCCTTGGGGTGATTTTGGGGCAGACTATGTTGTC…	MAASTASFIEASSSLSDQFSKATATEIPPTVPRSRTGGKARIGINGFGRIGRLVLRVAISRDDIDVVAVNDPFIDAKYMAYMFKYDSTHGVFKGTIQALDNSTLEINGKQIKVVSKRDPAEIPWGDFGADYVVESSGVFTTIEKASAHKKGDAKKVVISAPSADAPMFVLGVNEKTYNPNMDIVCNASCTTNCLAPLAKVVDEEFGIIEGLMTTVHATTATQKIVDGPSMKDWRGGRGAAQNIIPSSTGAAKAFGKVLPQLNGKLTGRGVNVQPNSRTRHELDTYFFGLGLGLNGFGL*	GO:0004514 (MF);GO:0006006 (BP);GO:0009435 (BP);GO:0016620 (MF);GO:0050661 (MF);GO:0051287 (MF)	nicotinate-nucleotide diphosphorylase (carboxylating) activity;glucose metabolic process;NAD biosynthetic process;oxidoreductase activity, acting on the aldehyde or oxo group of donors, NAD or NADP as acceptor;NADP binding;NAD binding	Molecular Function;Biological Process;Biological Process;Molecular Function;Molecular Function;Molecular Function
Qurub.10G209800.1	QrGAPDH11	Qurub.10G209800.1[Qurub.10G209800.1]	159	316	157	4	107	103	Glyceraldehyde 3-Phosphate Dehydrogenase	NP_172801	GAPC2	TCGCCACATGATCAAATTATGTTTGCACTAATTTATGATCACTCCACCATCAAATATAACTTGCCACGTATTTGAGTTGTAGGTAAAATTGGGGCACTAGAATTTTTCTTTTCCGGTTCTCAAATGGGCTCAAAAAAGATACACTCAGGAAAACTTCTAGACTACCGACCTGGTACTCCAGGTGTCAGCTAATCTTGGGCCTCAAACCTCTAACCGTGACGCGGCAATAAGCCCTAACGCTACCGGTATTCCCGGTCTCCCATTTCCCCCTACTCTCTATATTTAATATTTAAACCCTAATATCGTCATTTTACTCATCAGTCTCAACCACTCTCACAGTCTCACTGAAATAACTCACTCTCTCTCTCTCAACAAAGCCATGGGTAATAGCAACAATTT…	ATGGGGAAGGTCAAGATCGGAATCAACGGATTTGGAAGAATTGGACGTTTGGTTGCCAGGGTTGCTCTGCAGAGAGACGATGTTGAACTCGTTGCTATTAACGATCCTTTCATCACTACCGATTACATGACCTACATGTTCAAGTATGATACAGTTCATGGTCAGTGGAAGCATCATGATATCAAGGTTAAGGACTCTAAGACTCTTCTCTTTGGCGAGAAGGCCGTCACCGTCTTTGGTGTCAGGAACCCAGAGGAGATCCCTTGGGGTGAGCACGGAGCTGATATCGTTGTGGAGTCCACTGGAGTGTTCACTGACAAGGAAAAGGCTGCTGCTCACTTGAAGGGTGGTGCAAAGAAGGTCATCATCTCAGCCCCAAGCAAGGATGCTCCCATGTTT…	MGKVKIGINGFGRIGRLVARVALQRDDVELVAINDPFITTDYMTYMFKYDTVHGQWKHHDIKVKDSKTLLFGEKAVTVFGVRNPEEIPWGEHGADIVVESTGVFTDKEKAAAHLKGGAKKVIISAPSKDAPMFVVGVNEHEYKPELNIISNASCTTNCLAPLAKVINDRFGIVEGLMTTVHSITATQKTVDGPSSKDWRGGRAASFNIIPSSTGAAKAVGKVLPVLNGKLTGMAFRVPTVDVSVVDLTVRLQKGATYDQIKAAIKEESEGKLKGILGYTEDDVVSTDFIGDSRSSIFDAKAGIALNNNFVKLVSWYDNEWGYSSRVVDLIVHVASKCG*	GO:0004365 (MF);GO:0005829 (CC);GO:0006006 (BP);GO:0006096 (BP);GO:0050661 (MF);GO:0051287 (MF)	glyceraldehyde-3-phosphate dehydrogenase (NAD+) (phosphorylating) activity;cytosol;glucose metabolic process;glycolytic process;NADP binding;NAD binding	Molecular Function;Cellular Component;Biological Process;Biological Process;Molecular Function;Molecular Function
Qurub.M162000.1	QrGAPDH12	Qurub.M162000.1[Qurub.M162000.1]	163	320	157	8	111	103	Glyceraldehyde 3-Phosphate Dehydrogenase	NP_172801	GAPC2	AAAAATCAGCGGCTTTGAATTGAAATACAGGAATATTAACCTTAATCAGCGGCTCCAAGCTACTTTTCGTTTCGCCCAAGCATAAAGTAAGACCATAAACTCACGCGGCACGTGACAAACCCTACCCACTGGTTTACATTTTCTGCCTTTATATTATATATATAACACACTCTCTTTGCTCCAATACCGTCACACACACTCTCTCACTCTCTCTCTCATACAAATCTTATCTCTCTTCGTTTTCTACGACTTTTACCGATTATCAACATGGGTAATCCTTGGTTTGGTATTTTTTTGCTTTGATTTGTTTCGTTAATGAATTCTCTTTTTGATTTTCTGTGTTCTTCGTTTTTTTGTGTGTGTGTTTTGTTTTTACAGCAGCATCATGCAAGAAGATCA…	ATGGCAGCATCATGCAAGAAGATCAAGATCGGAATCAACGGTTTCGGAAGGATTGGTCGTTTGGTTGCGAGAGTTGCTCTTCAGAGAGACGATGTTGAACTCGTCGCTGTTAACGATCCATTCATCAACACTGACTACATGACATATATGTTCAAGTACGACACCGTTCACGGTCAATGGAAGCACCACGAGTTGAAGGTGAAGGACGAGAAGACCCTTCTCTTCGGCGAGAAACCCGTCACTGTTTTTGGAATCAGGAACCCAGAAGAGATCCCATGGGGAAAGGTTGGAGCCGACTTTGTGGTTGAATCTACCGGTGTTTTTACCGACAAGGAAAAGGCCGCTGCCCATTTGAAGGGTGGTGCTAAGAAGGTTGTGATCTCTGCTCCCAGCAAAGAT…	MAASCKKIKIGINGFGRIGRLVARVALQRDDVELVAVNDPFINTDYMTYMFKYDTVHGQWKHHELKVKDEKTLLFGEKPVTVFGIRNPEEIPWGKVGADFVVESTGVFTDKEKAAAHLKGGAKKVVISAPSKDAPMFVVGVNEKEYKPELDIVSNASCTTNCLAPLAKVINDRFGIVEGLMTTVHSITATQKTVDGPSSKDWRGGRAASFNIIPSSTGAAKAVGKVLPQLNGKLTGMAFRVPTVDVSVVDLTVRLEKKASYEEIKKAIKEESEGKLKGILGYTEDDVVSTDFIGDSRSSIFDAKAGIALNDNFVKLVSWYDNEWGYSSRVVDLIVHIASV*	GO:0004365 (MF);GO:0005829 (CC);GO:0006006 (BP);GO:0006096 (BP);GO:0050661 (MF);GO:0051287 (MF)	glyceraldehyde-3-phosphate dehydrogenase (NAD+) (phosphorylating) activity;cytosol;glucose metabolic process;glycolytic process;NADP binding;NAD binding	Molecular Function;Cellular Component;Biological Process;Biological Process;Molecular Function;Molecular Function
Qurub.M162000.2	QrGAPDH13	Qurub.M162000.2[Qurub.M162000.2]	162	319	157	7	110	103	Glyceraldehyde 3-Phosphate Dehydrogenase	NP_172801	GAPC2	AAAAATCAGCGGCTTTGAATTGAAATACAGGAATATTAACCTTAATCAGCGGCTCCAAGCTACTTTTCGTTTCGCCCAAGCATAAAGTAAGACCATAAACTCACGCGGCACGTGACAAACCCTACCCACTGGTTTACATTTTCTGCCTTTATATTATATATATAACACACTCTCTTTGCTCCAATACCGTCACACACACTCTCTCACTCTCTCTCTCATACAAATCTTATCTCTCTTCGTTTTCTACGACTTTTACCGATTATCAACATGGGTAATCCTTGGTTTGGTATTTTTTTGCTTTGATTTGTTTCGTTAATGAATTCTCTTTTTGATTTTCTGTGTTCTTCGTTTTTTTGTGTGTGTGTTTTGTTTTTACAGCAGCATCATGCAAGAAGATCA…	ATGGCATCATGCAAGAAGATCAAGATCGGAATCAACGGTTTCGGAAGGATTGGTCGTTTGGTTGCGAGAGTTGCTCTTCAGAGAGACGATGTTGAACTCGTCGCTGTTAACGATCCATTCATCAACACTGACTACATGACATATATGTTCAAGTACGACACCGTTCACGGTCAATGGAAGCACCACGAGTTGAAGGTGAAGGACGAGAAGACCCTTCTCTTCGGCGAGAAACCCGTCACTGTTTTTGGAATCAGGAACCCAGAAGAGATCCCATGGGGAAAGGTTGGAGCCGACTTTGTGGTTGAATCTACCGGTGTTTTTACCGACAAGGAAAAGGCCGCTGCCCATTTGAAGGGTGGTGCTAAGAAGGTTGTGATCTCTGCTCCCAGCAAAGATGCA…	MASCKKIKIGINGFGRIGRLVARVALQRDDVELVAVNDPFINTDYMTYMFKYDTVHGQWKHHELKVKDEKTLLFGEKPVTVFGIRNPEEIPWGKVGADFVVESTGVFTDKEKAAAHLKGGAKKVVISAPSKDAPMFVVGVNEKEYKPELDIVSNASCTTNCLAPLAKVINDRFGIVEGLMTTVHSITATQKTVDGPSSKDWRGGRAASFNIIPSSTGAAKAVGKVLPQLNGKLTGMAFRVPTVDVSVVDLTVRLEKKASYEEIKKAIKEESEGKLKGILGYTEDDVVSTDFIGDSRSSIFDAKAGIALNDNFVKLVSWYDNEWGYSSRVVDLIVHIASV*	GO:0004365 (MF);GO:0005829 (CC);GO:0006006 (BP);GO:0006096 (BP);GO:0050661 (MF);GO:0051287 (MF)	glyceraldehyde-3-phosphate dehydrogenase (NAD+) (phosphorylating) activity;cytosol;glucose metabolic process;glycolytic process;NADP binding;NAD binding	Molecular Function;Cellular Component;Biological Process;Biological Process;Molecular Function;Molecular Function
Qurub.M241600.1	QrGAPDH14	Qurub.M241600.1[Qurub.M241600.1]	144	271	127	4	92	88	Glyceraldehyde 3-Phosphate Dehydrogenase	NP_172801	GAPC2	AAACTCATGAATGACACTTAGGAATCGGGTTAGGGAAAGGAGCGAGTAATAAATCTTCAGAATATTATAACAATGCAAAACACACACAAGCATGTAATATCCAAACACCACCACTTTCCTCAAAGCGAAAAGGTGAAGACCTAACCCATCATTACACTGGTCCTAATTCACATCTAGAGATAAGACTTGGTTGAACACCACCAAGTAGTTCTTGAAAAAAACCATTTTATTCTCACTTGCCGCCATTTACCACCCATGCCTTATACACTCGCATAGCTGCTGCAGAGAAAAACACAAACTACAAACTCACAAGACGTTGCCGTCTTCACTTGGATGCAACATGGACCAATCAGGTCAACCACACTTGGATGCAACATGGACAATCAGGTCAACCACACG…	ATGGGGAAGGTCAAGATCGGAATCAACGGATTTGGAAGAATTGGACGTTTGGTTGCCAGGGTTGCTCTGCAGAGAGACGATGTTGAACTCACCTACATGTTCAAGTATGATACAGTTCATGGTCAGTGGAAGCATCATGATATCAAGGTTAAGGACTCTAAGACTCTTCTCTTTGGCGAGAAGGCCGTCACCCGTCTTTGGAACCCAGAGGAGATCCCTTGGGGTGAGCACGGAGCTGATATCGTTGTGGAGTCCACTGGAGTGTTCACTGACAAGGAAAAGGCTGCTGCTCACTTGAAGGGTGGTGCAAAGAAGGTCATCATCTCAGCCCCAAGCAAGGATGCTCCCATGTTTGTTGTGGGTGTCAACGAGCATGAATACAAGCCTGAGCTTAACATC…	MGKVKIGINGFGRIGRLVARVALQRDDVELTYMFKYDTVHGQWKHHDIKVKDSKTLLFGEKAVTRLWNPEEIPWGEHGADIVVESTGVFTDKEKAAAHLKGGAKKVIISAPSKDAPMFVVGVNEHEYKPELNIISNASCTTNCLAPLAKGLMTTVHSITATQKTVDGPSSKDWRGGRAASFNIIPSSTGAAKAVGKVLPVLNGKLTGMAFRVPTVDVSVVDLTVRLQKGATYDQIKAAIKEESEGKLKGILGYTEDDVVSTDFIGDSRSSILMQRLELL*	GO:0004365 (MF);GO:0005829 (CC);GO:0006006 (BP);GO:0006096 (BP);GO:0050661 (MF);GO:0051287 (MF)	glyceraldehyde-3-phosphate dehydrogenase (NAD+) (phosphorylating) activity;cytosol;glucose metabolic process;glycolytic process;NADP binding;NAD binding	Molecular Function;Cellular Component;Biological Process;Biological Process;Molecular Function;Molecular Function

## Sheet: Table S4
Supplementary Table S4 : List of cis-regulatory elements identified across 13 QrGAPDH genes
GeneID	From	End	Type	Category
Qurub.02G267800.1	199	207	TC-rich repeats	cis-acting element involved in defense and stress responsiveness
Qurub.10G209800.1	625	633	TC-rich repeats	cis-acting element involved in defense and stress responsiveness
Qurub.02G092000.1	1428	1436	DRE	cis-acting element involved in dehydration, low-temp, salt stresses
Qurub.02G267800.1	386	392	TATC-box	cis-acting element involved in gibberellin-responsiveness
Qurub.03G172800.1	1138	1143	LTR	cis-acting element involved in low-temperature responsiveness
Qurub.03G172800.2	1138	1143	LTR	cis-acting element involved in low-temperature responsiveness
Qurub.10G209800.1	1364	1369	LTR	cis-acting element involved in low-temperature responsiveness
Qurub.10G209800.1	422	430	TCA-element	cis-acting element involved in salicylic acid responsiveness
Qurub.02G290300.1	280	286	ABRE	cis-acting element involved in the abscisic acid responsiveness
Qurub.02G290300.1	914	918	ABRE	cis-acting element involved in the abscisic acid responsiveness
Qurub.M241600.1	253	257	ABRE	cis-acting element involved in the abscisic acid responsiveness
Qurub.02G267800.1	640	645	ARE	cis-acting regulatory element essential for the anaerobic induction
Qurub.02G290300.1	450	455	ARE	cis-acting regulatory element essential for the anaerobic induction
Qurub.02G290300.1	990	995	ARE	cis-acting regulatory element essential for the anaerobic induction
Qurub.02G290300.1	1054	1059	ARE	cis-acting regulatory element essential for the anaerobic induction
Qurub.03G172800.1	919	924	ARE	cis-acting regulatory element essential for the anaerobic induction
Qurub.03G172800.1	1071	1076	ARE	cis-acting regulatory element essential for the anaerobic induction
Qurub.03G172800.1	1135	1140	ARE	cis-acting regulatory element essential for the anaerobic induction
Qurub.03G172800.2	919	924	ARE	cis-acting regulatory element essential for the anaerobic induction
Qurub.03G172800.2	1071	1076	ARE	cis-acting regulatory element essential for the anaerobic induction
Qurub.03G172800.2	1135	1140	ARE	cis-acting regulatory element essential for the anaerobic induction
Qurub.10G209800.1	1192	1197	ARE	cis-acting regulatory element essential for the anaerobic induction
Qurub.02G290300.1	163	169	AuxRR-core	cis-acting regulatory element involved in auxin responsiveness
Qurub.02G092000.1	1406	1414	circadian	cis-acting regulatory element involved in circadian control
Qurub.10G209800.1	1410	1415	G-Box	cis-acting regulatory element involved in light responsiveness
Qurub.M162000.1	612	617	G-box	cis-acting regulatory element involved in light responsiveness
Qurub.M162000.2	612	617	G-box	cis-acting regulatory element involved in light responsiveness
Qurub.10G209800.1	1146	1153	RY-element	cis-acting regulatory element involved in seed-specific regulation
Qurub.03G172800.1	1040	1044	CGTCA-motif	cis-acting regulatory element involved in the MeJA-responsiveness
Qurub.03G172800.2	1040	1044	CGTCA-motif	cis-acting regulatory element involved in the MeJA-responsiveness
Qurub.M162000.1	611	615	CGTCA-motif	cis-acting regulatory element involved in the MeJA-responsiveness
Qurub.M162000.2	611	615	CGTCA-motif	cis-acting regulatory element involved in the MeJA-responsiveness
Qurub.03G152000.1	193	197	TGACG-motif	cis-acting regulatory element involved in the MeJA-responsiveness
Qurub.03G152000.1	939	943	TGACG-motif	cis-acting regulatory element involved in the MeJA-responsiveness
Qurub.03G152000.2	193	197	TGACG-motif	cis-acting regulatory element involved in the MeJA-responsiveness
Qurub.03G152000.2	939	943	TGACG-motif	cis-acting regulatory element involved in the MeJA-responsiveness
Qurub.M241600.1	59	63	TGACG-motif	cis-acting regulatory element involved in the MeJA-responsiveness
Qurub.03G152000.1	260	268	O2-site	cis-acting regulatory element involved in zein metabolism regulation
Qurub.03G152000.1	1295	1302	O2-site	cis-acting regulatory element involved in zein metabolism regulation
Qurub.03G152000.2	260	268	O2-site	cis-acting regulatory element involved in zein metabolism regulation
Qurub.03G152000.2	1295	1302	O2-site	cis-acting regulatory element involved in zein metabolism regulation
Qurub.02G290300.1	289	294	CAT-box	cis-acting regulatory element related to meristem expression
Qurub.02G092000.1	101	105	CAAT-box	common cis-acting element in promoter and enhancer regions
Qurub.02G092000.1	429	433	CAAT-box	common cis-acting element in promoter and enhancer regions
Qurub.02G092000.1	517	521	CAAT-box	common cis-acting element in promoter and enhancer regions
Qurub.02G092000.1	1169	1173	CAAT-box	common cis-acting element in promoter and enhancer regions
Qurub.02G092000.1	1208	1212	CAAT-box	common cis-acting element in promoter and enhancer regions
Qurub.02G092000.1	1377	1381	CAAT-box	common cis-acting element in promoter and enhancer regions
Qurub.02G092000.1	1484	1488	CAAT-box	common cis-acting element in promoter and enhancer regions
Qurub.02G267800.1	79	86	CAAT-box	common cis-acting element in promoter and enhancer regions
Qurub.02G267800.1	81	85	CAAT-box	common cis-acting element in promoter and enhancer regions
Qurub.02G267800.1	122	126	CAAT-box	common cis-acting element in promoter and enhancer regions
Qurub.02G267800.1	561	565	CAAT-box	common cis-acting element in promoter and enhancer regions
Qurub.02G267800.1	622	626	CAAT-box	common cis-acting element in promoter and enhancer regions
Qurub.02G267800.1	681	685	CAAT-box	common cis-acting element in promoter and enhancer regions
Qurub.02G267800.1	877	881	CAAT-box	common cis-acting element in promoter and enhancer regions
Qurub.02G267800.1	1311	1315	CAAT-box	common cis-acting element in promoter and enhancer regions
Qurub.02G267800.1	1390	1397	CAAT-box	common cis-acting element in promoter and enhancer regions
Qurub.02G267800.1	1392	1396	CAAT-box	common cis-acting element in promoter and enhancer regions
Qurub.02G290300.1	34	40	CAAT-box	common cis-acting element in promoter and enhancer regions
Qurub.02G290300.1	663	670	CAAT-box	common cis-acting element in promoter and enhancer regions
Qurub.02G290300.1	665	669	CAAT-box	common cis-acting element in promoter and enhancer regions
Qurub.02G290300.1	683	687	CAAT-box	common cis-acting element in promoter and enhancer regions
Qurub.02G290300.1	745	749	CAAT-box	common cis-acting element in promoter and enhancer regions
Qurub.02G290300.1	1179	1183	CAAT-box	common cis-acting element in promoter and enhancer regions
Qurub.03G152000.1	625	629	CAAT-box	common cis-acting element in promoter and enhancer regions
Qurub.03G152000.1	995	999	CAAT-box	common cis-acting element in promoter and enhancer regions
Qurub.03G152000.1	1151	1155	CAAT-box	common cis-acting element in promoter and enhancer regions
Qurub.03G152000.1	1159	1163	CAAT-box	common cis-acting element in promoter and enhancer regions
Qurub.03G152000.1	1402	1406	CAAT-box	common cis-acting element in promoter and enhancer regions
Qurub.03G152000.2	625	629	CAAT-box	common cis-acting element in promoter and enhancer regions
Qurub.03G152000.2	995	999	CAAT-box	common cis-acting element in promoter and enhancer regions
Qurub.03G152000.2	1151	1155	CAAT-box	common cis-acting element in promoter and enhancer regions
Qurub.03G152000.2	1159	1163	CAAT-box	common cis-acting element in promoter and enhancer regions
Qurub.03G152000.2	1402	1406	CAAT-box	common cis-acting element in promoter and enhancer regions
Qurub.03G172800.1	903	907	CAAT-box	common cis-acting element in promoter and enhancer regions
Qurub.03G172800.1	1066	1070	CAAT-box	common cis-acting element in promoter and enhancer regions
Qurub.03G172800.1	1383	1387	CAAT-box	common cis-acting element in promoter and enhancer regions
Qurub.03G172800.2	903	907	CAAT-box	common cis-acting element in promoter and enhancer regions
Qurub.03G172800.2	1066	1070	CAAT-box	common cis-acting element in promoter and enhancer regions
Qurub.03G172800.2	1383	1387	CAAT-box	common cis-acting element in promoter and enhancer regions
Qurub.04G246900.1	105	109	CAAT-box	common cis-acting element in promoter and enhancer regions
Qurub.04G246900.1	297	301	CAAT-box	common cis-acting element in promoter and enhancer regions
Qurub.04G246900.1	327	333	CAAT-box	common cis-acting element in promoter and enhancer regions
Qurub.04G246900.1	506	510	CAAT-box	common cis-acting element in promoter and enhancer regions
Qurub.04G246900.1	964	968	CAAT-box	common cis-acting element in promoter and enhancer regions
Qurub.04G246900.2	105	109	CAAT-box	common cis-acting element in promoter and enhancer regions
Qurub.04G246900.2	297	301	CAAT-box	common cis-acting element in promoter and enhancer regions
Qurub.04G246900.2	327	333	CAAT-box	common cis-acting element in promoter and enhancer regions
Qurub.04G246900.2	506	510	CAAT-box	common cis-acting element in promoter and enhancer regions
Qurub.04G246900.2	964	968	CAAT-box	common cis-acting element in promoter and enhancer regions
Qurub.10G209800.1	202	206	CAAT-box	common cis-acting element in promoter and enhancer regions
Qurub.10G209800.1	1070	1074	CAAT-box	common cis-acting element in promoter and enhancer regions
Qurub.10G209800.1	1426	1430	CAAT-box	common cis-acting element in promoter and enhancer regions
Qurub.10G209800.1	1430	1436	CAAT-box	common cis-acting element in promoter and enhancer regions
Qurub.M162000.1	525	529	CAAT-box	common cis-acting element in promoter and enhancer regions
Qurub.M162000.1	1122	1126	CAAT-box	common cis-acting element in promoter and enhancer regions
Qurub.M162000.1	1150	1154	CAAT-box	common cis-acting element in promoter and enhancer regions
Qurub.M162000.1	1186	1190	CAAT-box	common cis-acting element in promoter and enhancer regions
Qurub.M162000.2	525	529	CAAT-box	common cis-acting element in promoter and enhancer regions
Qurub.M162000.2	1122	1126	CAAT-box	common cis-acting element in promoter and enhancer regions
Qurub.M162000.2	1150	1154	CAAT-box	common cis-acting element in promoter and enhancer regions
Qurub.M162000.2	1186	1190	CAAT-box	common cis-acting element in promoter and enhancer regions
Qurub.M241600.1	33	37	CAAT-box	common cis-acting element in promoter and enhancer regions
Qurub.M241600.1	342	346	CAAT-box	common cis-acting element in promoter and enhancer regions
Qurub.M241600.1	1443	1447	CAAT-box	common cis-acting element in promoter and enhancer regions
Qurub.M241600.1	1487	1491	CAAT-box	common cis-acting element in promoter and enhancer regions
Qurub.02G092000.1	569	574	TATA-box	core promoter element around -30 of transcription start
Qurub.02G092000.1	570	574	TATA-box	core promoter element around -30 of transcription start
Qurub.02G092000.1	585	591	TATA-box	core promoter element around -30 of transcription start
Qurub.02G092000.1	610	616	TATA-box	core promoter element around -30 of transcription start
Qurub.02G092000.1	611	616	TATA-box	core promoter element around -30 of transcription start
Qurub.02G092000.1	612	616	TATA-box	core promoter element around -30 of transcription start
Qurub.02G092000.1	658	663	TATA-box	core promoter element around -30 of transcription start
Qurub.02G092000.1	659	663	TATA-box	core promoter element around -30 of transcription start
Qurub.02G092000.1	794	798	TATA-box	core promoter element around -30 of transcription start
Qurub.02G092000.1	795	798	TATA-box	core promoter element around -30 of transcription start
Qurub.02G092000.1	872	878	TATA-box	core promoter element around -30 of transcription start
Qurub.02G092000.1	873	878	TATA-box	core promoter element around -30 of transcription start
Qurub.02G092000.1	874	878	TATA-box	core promoter element around -30 of transcription start
Qurub.02G092000.1	875	878	TATA-box	core promoter element around -30 of transcription start
Qurub.02G092000.1	1219	1222	TATA-box	core promoter element around -30 of transcription start
Qurub.02G092000.1	1474	1480	TATA-box	core promoter element around -30 of transcription start
Qurub.02G092000.1	1475	1480	TATA-box	core promoter element around -30 of transcription start
Qurub.02G092000.1	1476	1480	TATA-box	core promoter element around -30 of transcription start
Qurub.02G092000.1	1477	1480	TATA-box	core promoter element around -30 of transcription start
Qurub.02G092000.1	1497	1500	TATA-box	core promoter element around -30 of transcription start
Qurub.02G092000.1	1509	1512	TATA-box	core promoter element around -30 of transcription start
Qurub.02G267800.1	73	77	TATA-box	core promoter element around -30 of transcription start
Qurub.02G267800.1	452	456	TATA-box	core promoter element around -30 of transcription start
Qurub.02G267800.1	883	886	TATA-box	core promoter element around -30 of transcription start
Qurub.02G267800.1	1153	1156	TATA-box	core promoter element around -30 of transcription start
Qurub.02G267800.1	1259	1264	TATA-box	core promoter element around -30 of transcription start
Qurub.02G267800.1	1261	1264	TATA-box	core promoter element around -30 of transcription start
Qurub.02G290300.1	224	231	TATA-box	core promoter element around -30 of transcription start
Qurub.02G290300.1	507	511	TATA-box	core promoter element around -30 of transcription start
Qurub.02G290300.1	535	539	TATA-box	core promoter element around -30 of transcription start
Qurub.02G290300.1	993	999	TATA-box	core promoter element around -30 of transcription start
Qurub.02G290300.1	1196	1199	TATA-box	core promoter element around -30 of transcription start
Qurub.02G290300.1	1242	1246	TATA-box	core promoter element around -30 of transcription start
Qurub.02G290300.1	1243	1246	TATA-box	core promoter element around -30 of transcription start
Qurub.02G290300.1	1257	1263	TATA-box	core promoter element around -30 of transcription start
Qurub.02G290300.1	1312	1316	TATA-box	core promoter element around -30 of transcription start
Qurub.02G290300.1	1313	1316	TATA-box	core promoter element around -30 of transcription start
Qurub.02G290300.1	1328	1334	TATA-box	core promoter element around -30 of transcription start
Qurub.02G290300.1	1354	1357	TATA-box	core promoter element around -30 of transcription start
Qurub.02G290300.1	1423	1428	TATA-box	core promoter element around -30 of transcription start
Qurub.02G290300.1	1425	1428	TATA-box	core promoter element around -30 of transcription start
Qurub.03G152000.1	383	387	TATA-box	core promoter element around -30 of transcription start
Qurub.03G152000.1	459	465	TATA-box	core promoter element around -30 of transcription start
Qurub.03G152000.1	474	478	TATA-box	core promoter element around -30 of transcription start
Qurub.03G152000.1	492	497	TATA-box	core promoter element around -30 of transcription start
Qurub.03G152000.1	514	519	TATA-box	core promoter element around -30 of transcription start
Qurub.03G152000.1	636	644	TATA-box	core promoter element around -30 of transcription start
Qurub.03G152000.1	637	643	TATA-box	core promoter element around -30 of transcription start
Qurub.03G152000.1	638	643	TATA-box	core promoter element around -30 of transcription start
Qurub.03G152000.1	639	645	TATA-box	core promoter element around -30 of transcription start
Qurub.03G152000.1	1035	1038	TATA-box	core promoter element around -30 of transcription start
Qurub.03G152000.1	1154	1159	TATA-box	core promoter element around -30 of transcription start
Qurub.03G152000.1	1156	1159	TATA-box	core promoter element around -30 of transcription start
Qurub.03G152000.2	383	387	TATA-box	core promoter element around -30 of transcription start
Qurub.03G152000.2	459	465	TATA-box	core promoter element around -30 of transcription start
Qurub.03G152000.2	474	478	TATA-box	core promoter element around -30 of transcription start
Qurub.03G152000.2	492	497	TATA-box	core promoter element around -30 of transcription start
Qurub.03G152000.2	514	519	TATA-box	core promoter element around -30 of transcription start
Qurub.03G152000.2	636	644	TATA-box	core promoter element around -30 of transcription start
Qurub.03G152000.2	637	643	TATA-box	core promoter element around -30 of transcription start
Qurub.03G152000.2	638	643	TATA-box	core promoter element around -30 of transcription start
Qurub.03G152000.2	639	645	TATA-box	core promoter element around -30 of transcription start
Qurub.03G152000.2	1035	1038	TATA-box	core promoter element around -30 of transcription start
Qurub.03G152000.2	1154	1159	TATA-box	core promoter element around -30 of transcription start
Qurub.03G152000.2	1156	1159	TATA-box	core promoter element around -30 of transcription start
Qurub.03G172800.1	1209	1213	TATA-box	core promoter element around -30 of transcription start
Qurub.03G172800.1	1210	1213	TATA-box	core promoter element around -30 of transcription start
Qurub.03G172800.1	1349	1352	TATA-box	core promoter element around -30 of transcription start
Qurub.03G172800.1	1368	1373	TATA-box	core promoter element around -30 of transcription start
Qurub.03G172800.1	1369	1373	TATA-box	core promoter element around -30 of transcription start
Qurub.03G172800.1	1370	1373	TATA-box	core promoter element around -30 of transcription start
Qurub.03G172800.2	1209	1213	TATA-box	core promoter element around -30 of transcription start
Qurub.03G172800.2	1210	1213	TATA-box	core promoter element around -30 of transcription start
Qurub.03G172800.2	1349	1352	TATA-box	core promoter element around -30 of transcription start
Qurub.03G172800.2	1368	1373	TATA-box	core promoter element around -30 of transcription start
Qurub.03G172800.2	1369	1373	TATA-box	core promoter element around -30 of transcription start
Qurub.03G172800.2	1370	1373	TATA-box	core promoter element around -30 of transcription start
Qurub.04G246900.1	76	81	TATA-box	core promoter element around -30 of transcription start
Qurub.04G246900.1	77	81	TATA-box	core promoter element around -30 of transcription start
Qurub.04G246900.1	223	227	TATA-box	core promoter element around -30 of transcription start
Qurub.04G246900.1	509	514	TATA-box	core promoter element around -30 of transcription start
Qurub.04G246900.1	613	617	TATA-box	core promoter element around -30 of transcription start
Qurub.04G246900.1	807	811	TATA-box	core promoter element around -30 of transcription start
Qurub.04G246900.1	808	811	TATA-box	core promoter element around -30 of transcription start
Qurub.04G246900.1	850	855	TATA-box	core promoter element around -30 of transcription start
Qurub.04G246900.1	851	854	TATA-box	core promoter element around -30 of transcription start
Qurub.04G246900.1	867	872	TATA-box	core promoter element around -30 of transcription start
Qurub.04G246900.1	868	873	TATA-box	core promoter element around -30 of transcription start
Qurub.04G246900.1	869	874	TATA-box	core promoter element around -30 of transcription start
Qurub.04G246900.1	870	873	TATA-box	core promoter element around -30 of transcription start
Qurub.04G246900.1	919	925	TATA-box	core promoter element around -30 of transcription start
Qurub.04G246900.1	920	925	TATA-box	core promoter element around -30 of transcription start
Qurub.04G246900.1	921	925	TATA-box	core promoter element around -30 of transcription start
Qurub.04G246900.1	922	925	TATA-box	core promoter element around -30 of transcription start
Qurub.04G246900.1	942	948	TATA-box	core promoter element around -30 of transcription start
Qurub.04G246900.1	943	948	TATA-box	core promoter element around -30 of transcription start
Qurub.04G246900.1	944	948	TATA-box	core promoter element around -30 of transcription start
Qurub.04G246900.1	945	948	TATA-box	core promoter element around -30 of transcription start
Qurub.04G246900.1	1141	1147	TATA-box	core promoter element around -30 of transcription start
Qurub.04G246900.1	1142	1147	TATA-box	core promoter element around -30 of transcription start
Qurub.04G246900.1	1143	1147	TATA-box	core promoter element around -30 of transcription start
Qurub.04G246900.1	1144	1147	TATA-box	core promoter element around -30 of transcription start
Qurub.04G246900.1	1275	1278	TATA-box	core promoter element around -30 of transcription start
Qurub.04G246900.1	1385	1388	TATA-box	core promoter element around -30 of transcription start
Qurub.04G246900.2	76	81	TATA-box	core promoter element around -30 of transcription start
Qurub.04G246900.2	77	81	TATA-box	core promoter element around -30 of transcription start
Qurub.04G246900.2	223	227	TATA-box	core promoter element around -30 of transcription start
Qurub.04G246900.2	509	514	TATA-box	core promoter element around -30 of transcription start
Qurub.04G246900.2	613	617	TATA-box	core promoter element around -30 of transcription start
Qurub.04G246900.2	807	811	TATA-box	core promoter element around -30 of transcription start
Qurub.04G246900.2	808	811	TATA-box	core promoter element around -30 of transcription start
Qurub.04G246900.2	850	855	TATA-box	core promoter element around -30 of transcription start
Qurub.04G246900.2	851	854	TATA-box	core promoter element around -30 of transcription start
Qurub.04G246900.2	867	872	TATA-box	core promoter element around -30 of transcription start
Qurub.04G246900.2	868	873	TATA-box	core promoter element around -30 of transcription start
Qurub.04G246900.2	869	874	TATA-box	core promoter element around -30 of transcription start
Qurub.04G246900.2	870	873	TATA-box	core promoter element around -30 of transcription start
Qurub.04G246900.2	919	925	TATA-box	core promoter element around -30 of transcription start
Qurub.04G246900.2	920	925	TATA-box	core promoter element around -30 of transcription start
Qurub.04G246900.2	921	925	TATA-box	core promoter element around -30 of transcription start
Qurub.04G246900.2	922	925	TATA-box	core promoter element around -30 of transcription start
Qurub.04G246900.2	942	948	TATA-box	core promoter element around -30 of transcription start
Qurub.04G246900.2	943	948	TATA-box	core promoter element around -30 of transcription start
Qurub.04G246900.2	944	948	TATA-box	core promoter element around -30 of transcription start
Qurub.04G246900.2	945	948	TATA-box	core promoter element around -30 of transcription start
Qurub.04G246900.2	1141	1147	TATA-box	core promoter element around -30 of transcription start
Qurub.04G246900.2	1142	1147	TATA-box	core promoter element around -30 of transcription start
Qurub.04G246900.2	1143	1147	TATA-box	core promoter element around -30 of transcription start
Qurub.04G246900.2	1144	1147	TATA-box	core promoter element around -30 of transcription start
Qurub.04G246900.2	1275	1278	TATA-box	core promoter element around -30 of transcription start
Qurub.04G246900.2	1385	1388	TATA-box	core promoter element around -30 of transcription start
Qurub.10G209800.1	168	172	TATA-box	core promoter element around -30 of transcription start
Qurub.10G209800.1	555	561	TATA-box	core promoter element around -30 of transcription start
Qurub.10G209800.1	565	569	TATA-box	core promoter element around -30 of transcription start
Qurub.M162000.1	75	81	TATA-box	core promoter element around -30 of transcription start
Qurub.M162000.1	76	81	TATA-box	core promoter element around -30 of transcription start
Qurub.M162000.1	77	81	TATA-box	core promoter element around -30 of transcription start
Qurub.M162000.1	579	586	TATA-box	core promoter element around -30 of transcription start
Qurub.M162000.1	622	628	TATA-box	core promoter element around -30 of transcription start
Qurub.M162000.1	993	999	TATA-box	core promoter element around -30 of transcription start
Qurub.M162000.1	994	999	TATA-box	core promoter element around -30 of transcription start
Qurub.M162000.1	995	999	TATA-box	core promoter element around -30 of transcription start
Qurub.M162000.1	996	999	TATA-box	core promoter element around -30 of transcription start
Qurub.M162000.1	1012	1017	TATA-box	core promoter element around -30 of transcription start
Qurub.M162000.1	1013	1018	TATA-box	core promoter element around -30 of transcription start
Qurub.M162000.1	1014	1019	TATA-box	core promoter element around -30 of transcription start
Qurub.M162000.1	1015	1020	TATA-box	core promoter element around -30 of transcription start
Qurub.M162000.1	1016	1021	TATA-box	core promoter element around -30 of transcription start
Qurub.M162000.1	1017	1020	TATA-box	core promoter element around -30 of transcription start
Qurub.M162000.1	1039	1044	TATA-box	core promoter element around -30 of transcription start
Qurub.M162000.1	1041	1044	TATA-box	core promoter element around -30 of transcription start
Qurub.M162000.1	1441	1445	TATA-box	core promoter element around -30 of transcription start
Qurub.M162000.1	1442	1445	TATA-box	core promoter element around -30 of transcription start
Qurub.M162000.1	1468	1474	TATA-box	core promoter element around -30 of transcription start
Qurub.M162000.1	1469	1474	TATA-box	core promoter element around -30 of transcription start
Qurub.M162000.1	1471	1474	TATA-box	core promoter element around -30 of transcription start
Qurub.M162000.2	75	81	TATA-box	core promoter element around -30 of transcription start
Qurub.M162000.2	76	81	TATA-box	core promoter element around -30 of transcription start
Qurub.M162000.2	77	81	TATA-box	core promoter element around -30 of transcription start
Qurub.M162000.2	579	586	TATA-box	core promoter element around -30 of transcription start
Qurub.M162000.2	622	628	TATA-box	core promoter element around -30 of transcription start
Qurub.M162000.2	993	999	TATA-box	core promoter element around -30 of transcription start
Qurub.M162000.2	994	999	TATA-box	core promoter element around -30 of transcription start
Qurub.M162000.2	995	999	TATA-box	core promoter element around -30 of transcription start
Qurub.M162000.2	996	999	TATA-box	core promoter element around -30 of transcription start
Qurub.M162000.2	1012	1017	TATA-box	core promoter element around -30 of transcription start
Qurub.M162000.2	1013	1018	TATA-box	core promoter element around -30 of transcription start
Qurub.M162000.2	1014	1019	TATA-box	core promoter element around -30 of transcription start
Qurub.M162000.2	1015	1020	TATA-box	core promoter element around -30 of transcription start
Qurub.M162000.2	1016	1021	TATA-box	core promoter element around -30 of transcription start
Qurub.M162000.2	1017	1020	TATA-box	core promoter element around -30 of transcription start
Qurub.M162000.2	1039	1044	TATA-box	core promoter element around -30 of transcription start
Qurub.M162000.2	1041	1044	TATA-box	core promoter element around -30 of transcription start
Qurub.M162000.2	1441	1445	TATA-box	core promoter element around -30 of transcription start
Qurub.M162000.2	1442	1445	TATA-box	core promoter element around -30 of transcription start
Qurub.M162000.2	1468	1474	TATA-box	core promoter element around -30 of transcription start
Qurub.M162000.2	1469	1474	TATA-box	core promoter element around -30 of transcription start
Qurub.M162000.2	1471	1474	TATA-box	core promoter element around -30 of transcription start
Qurub.M241600.1	295	301	TATA-box	core promoter element around -30 of transcription start
Qurub.M241600.1	296	301	TATA-box	core promoter element around -30 of transcription start
Qurub.M241600.1	297	301	TATA-box	core promoter element around -30 of transcription start
Qurub.M241600.1	402	409	TATA-box	core promoter element around -30 of transcription start
Qurub.M241600.1	410	415	TATA-box	core promoter element around -30 of transcription start
Qurub.M241600.1	444	451	TATA-box	core promoter element around -30 of transcription start
Qurub.M241600.1	592	599	TATA-box	core promoter element around -30 of transcription start
Qurub.M241600.1	634	641	TATA-box	core promoter element around -30 of transcription start
Qurub.M241600.1	825	831	TATA-box	core promoter element around -30 of transcription start
Qurub.M241600.1	826	831	TATA-box	core promoter element around -30 of transcription start
Qurub.M241600.1	827	831	TATA-box	core promoter element around -30 of transcription start
Qurub.M241600.1	828	831	TATA-box	core promoter element around -30 of transcription start
Qurub.M241600.1	914	917	TATA-box	core promoter element around -30 of transcription start
Qurub.M241600.1	1303	1307	TATA-box	core promoter element around -30 of transcription start
Qurub.M241600.1	1304	1307	TATA-box	core promoter element around -30 of transcription start
Qurub.M241600.1	1381	1385	TATA-box	core promoter element around -30 of transcription start
Qurub.M241600.1	1382	1385	TATA-box	core promoter element around -30 of transcription start
Qurub.M241600.1	1467	1471	TATA-box	core promoter element around -30 of transcription start
Qurub.M241600.1	1468	1471	TATA-box	core promoter element around -30 of transcription start
Qurub.04G246900.1	1261	1267	GARE-motif	gibberellin-responsive element
Qurub.04G246900.2	1261	1267	GARE-motif	gibberellin-responsive element
Qurub.10G209800.1	641	647	GARE-motif	gibberellin-responsive element
Qurub.10G209800.1	1037	1043	P-box	gibberellin-responsive element
Qurub.02G092000.1	524	529	GT1-motif	light responsive element
Qurub.03G172800.1	1100	1105	GT1-motif	light responsive element
Qurub.03G172800.2	1100	1105	GT1-motif	light responsive element
Qurub.02G092000.1	446	451	MBS	MYB binding site involved in drought-inducibility
Qurub.02G092000.1	806	811	MBS	MYB binding site involved in drought-inducibility
Qurub.02G267800.1	1126	1132	MRE	MYB binding site involved in light responsiveness
Qurub.03G152000.1	1166	1172	MRE	MYB binding site involved in light responsiveness
Qurub.03G152000.2	1166	1172	MRE	MYB binding site involved in light responsiveness
Qurub.04G246900.1	234	240	MRE	MYB binding site involved in light responsiveness
Qurub.04G246900.2	234	240	MRE	MYB binding site involved in light responsiveness
Qurub.02G267800.1	973	978	Box 4	part of a conserved DNA module involved in light responsiveness
Qurub.02G290300.1	1004	1009	Box 4	part of a conserved DNA module involved in light responsiveness
Qurub.03G152000.1	825	830	Box 4	part of a conserved DNA module involved in light responsiveness
Qurub.03G152000.2	825	830	Box 4	part of a conserved DNA module involved in light responsiveness
Qurub.03G152000.1	279	286	chs-CMA2a	part of a light responsive element
Qurub.03G152000.2	279	286	chs-CMA2a	part of a light responsive element
Qurub.02G092000.1	1479	1487	Gap-box	part of a light responsive element
Qurub.04G246900.1	740	749	I-box	part of a light responsive element
Qurub.04G246900.1	1460	1468	I-box	part of a light responsive element
Qurub.04G246900.2	740	749	I-box	part of a light responsive element
Qurub.04G246900.2	1460	1468	I-box	part of a light responsive element
Qurub.10G209800.1	1070	1079	I-box	part of a light responsive element
Qurub.02G290300.1	259	268	L-box	part of a light responsive element
Qurub.M241600.1	1501	1507	TCCC-motif	part of a light responsive element
Qurub.02G290300.1	1261	1266	TCT-motif	part of a light responsive element
Qurub.02G290300.1	1332	1337	TCT-motif	part of a light responsive element
Qurub.M241600.1	423	428	TCT-motif	part of a light responsive element
Qurub.M241600.1	613	618	TCT-motif	part of a light responsive element
Qurub.04G246900.1	351	358	AE-box	part of a module for light response
Qurub.04G246900.2	351	358	AE-box	part of a module for light response

## Sheet: Table S5
Supplementary Table S5 : Sequence of primers used for qPCR in Quercus rubra
Gene	Forward primer (5’→3’)	Reverse primer (5’→3’)
Qurub.02G092000.1	TCAGAAAAGCAGCTGAGGGG	GTCGTACCAAGCAACCACCT
Qurub.02G267800.1	CACATTCAGGCTGGGGCTAA	TGACAAAGGGAGCAAGGCAA
Qurub.02G290300.1	CACCGAGTAAGGATGCTCCC	ACAGTCTTTTGGGTGGCAGT
Qurub.03G152000.1	TCATCGCCATCAACGACACA	AAGTCCTTCCAGGGGAGGTT
Qurub.03G152000.2	TCATCGCCATCAACGACACA	AAGTCCTTCCAGGGGAGGTT
Qurub.03G172800.1	TTCTCTTCGGCGAGAAACCC	CATGGGTGCATCTTTGCTGG
Qurub.03G172800.2	AATGGCCTTCCGTGTTCCAA	TTAAGCTTGCCCTCGACTCC
Qurub.04G246900.1	TGGGGCAGACTATGTTGTCG	GGTAGTGCAGCTTGCATTGG
Qurub.04G246900.2	CGTGGAGCTGCACAAAACAT	CCCAAACCCATTAAGGCCCA
Qurub.10G209800.1	TGGCTTTCCGTGTTCCTACC	GAAACCACGTCATCCTCGGT
Qurub.M162000.1	TTCTCTTCGGCGAGAAACCC	CATGGGTGCATCTTTGCTGG
Qurub.M162000.2	TTCTCTTCGGCGAGAAACCC	CATGGGTGCATCTTTGCTGG
Qurub.M241600.1	TGGCTTTCCGTGTTCCTACC	GAAACCACGTCATCCTCGGT
Qrα-tub	GACGTGTCTGTGCTCTTGGA	AGCCCCATCAAATCTCAATG
Qr18rRNA	ATGCCGGCGACGCATCATT	CACTACCTCCCCATGTCAAGATTGGA
